# Supplementary material for: Characterization of an Emergent Chicken H3N8 Influenza Virus in Southern China: a Potential Threat to Public Health
Source: J Virol. 2023 Jun 8;97(6):e00434-23. doi: 10.1128/jvi.00434-23 (PMC10308888; doi:10.1128/jvi.00434-23)
Supplement: Supplemental file 1 — Data Set S1. Download jvi.00434-23-s0002.xlsx, XLSX file, 0.02 MB [file jvi.00434-23-s0002.xlsx]

## Sheet: gisaid
Data S1. Acknowledgement to the following authors from the originating laboratories and the submitting laboratories where the genetic sequences were generated and shared via the GISAID initiative, on which the phylogenetic analysis is based.
Virus name	Accecion No.	Collected	Originating Lab.*	Submitting Lab.	Authors
A/chicken/Zhanjiang/G99/2019(H9N2)	EPI_ISL_1005676	2019-02-28	South China Agricultural University Veterinary Medicine College	South China Agricultural University	Weixin, Jia**
A/quail/Shantou/782/2000(H9N2)	EPI_ISL_11270	2000	n/a	n/a	Xu,K.M., Li,K.S., Smith,G.J., Li,J.W., Tai,H., Zhang,J.X., Webster,R.G., Peiris,J.S., Chen,H. and Guan,Y.
A/Henan/4-10/2022(H3N8)	EPI_ISL_12277126	2022-04-10	Henan provincial CDC	Henan provincial CDC	ZHAO Sheng, SENG Minghua
A/pintail/Mongolia/2-65/2007(H3N8)	EPI_ISL_125850	2007-10	n/a	n/a	Kang,H.M., Kim,M.C., Choi,J.G., Batchuluun,D., Erdene-Ochir,T.O., Paek,M.R., Sodnomdarjaa,R., Kwon,J.H., Lee,Y.J., Kang,H.-M., Kim,M.-C., Choi,J.-G., Erdene-Ochir,T.-O., Paek,M.-R., Sodnamdarjaa,R., Kwon,J.-H., Lee,Y.-J.
A/Chicken/Hong/Kong/G9/97(H9N2)	EPI_ISL_1263	1997	n/a	n/a	Guan,Y., Shortridge,K.F., Krauss,S., Webster,R.G.
A/Duck/Hong/Kong/Y280/97(H9N2)	EPI_ISL_1266	1997	n/a	n/a	Guan,Y., Shortridge,K.F., Krauss,S., Webster,R.G., Senne,D.
A/Quail/Hong/Kong/G1/97(H9N2)	EPI_ISL_1268	1997	n/a	n/a	Guan,Y., Shortridge,K.F., Senne,D., Krauss,S., Webster,R.G.
A/Chicken/Beijing/1/94(H9N2)	EPI_ISL_1270	1994	n/a	n/a	Guan,Y., Shortridge,K.F., Senne,D., Krauss,S., Webster,R.G.
A/Changsha/1000/2022(H3N8)	EPI_ISL_12703722	2022-05-11	Changsha CDC	Changsha CDC	Huang, zheng; Ou, xinhua; Yang, Rengui
A/duck/Jiangsu/4/2010(H3N6)	EPI_ISL_133706	2010-03-01	n/a	n/a	Li,Q.H., Zhao,Q.Q., Gu,M., Liu,X.F.
A/Anhui/1/2013(H7N9)	EPI_ISL_138739	2013-03-20	n/a	WHO Chinese NIC	Yang, Lei**
A/chicken/Hong/Kong/NT449/2007(H9N2)	EPI_ISL_146287	2007	n/a	n/a	Lam,T.T.Y., Wang,J., Shen,Y., Zhou,B., Duan,L., Cheung,C.L., Ma,C., Lycett,S.J., Leung,C.Y.H., Chen,X., Li,L., Hong,W., Chai,Y., Zhou,L., Liang,H., Ou,Z., Liu,Y., Farooqui,A., Kelvin,D.J., Poon,L.L.M., Smith,D.K., Pybus,O.G., Leung,G.M., Shu,Y., Webster,R.G., Webby,R.J., Peiris,J.S.M., Rambaut,A., Zhu,H., Guan,Y.
A/duck/Guangdong/455/2000(H3N9)	EPI_ISL_146342	2000	n/a	n/a	Lam,T.T.Y., Wang,J., Shen,Y., Zhou,B., Duan,L., Cheung,C.L., Ma,C., Lycett,S.J., Leung,C.Y.H., Chen,X., Li,L., Hong,W., Chai,Y., Zhou,L., Liang,H., Ou,Z., Liu,Y., Farooqui,A., Kelvin,D.J., Poon,L.L.M., Smith,D.K., Pybus,O.G., Leung,G.M., Shu,Y., Webster,R.G., Webby,R.J., Peiris,J.S.M., Rambaut,A., Zhu,H., Guan,Y.
A/Hong/Kong/308/2014(H9N2)	EPI_ISL_153064	2013-12-28	Hong Kong Department of Health	Hong Kong Department of Health	Mak,G.C., Cheng,P.K.C., Lo,J.Y.C.
A/common/teal/Korea/MHC5-8/2009(H7N7)	EPI_ISL_156968	2009-10	n/a	n/a	Kang,H.-M., Park,H.-Y., Lee,K.-J., Choi,J.-G., Lee,E.-K., Song,B.-M., Lee,H.-S., Lee,Y.-J., Kim,K.-I.
A/muscovy/duck/Vietnam/LBM529/2013(H3N8)	EPI_ISL_158813	2013-11-04	n/a	n/a	Soda,K., Hotta, K., Le, M.Q., Toshihiro, I.
A/goose/Guangxi/020G/2009(H3N8)	EPI_ISL_162561	2009-05-15	n/a	n/a	Liu,T.T., Xie,Z.X., Xie,L.J., Xie,Z.Q., Deng,X.W., Liu,J.B., Luo,S.S., Fan,Q., Pang,Y.S.
A/mallard/Jiangxi/2-5/2010(H3N2)	EPI_ISL_167462	2010-01-14	n/a	n/a	Na,Z.
A/muscovy/duck/Vietnam/LBM728/2014(H3N2)	EPI_ISL_179384	2014-09-16	n/a	n/a	Soda,K., Hotta,K., Trang,H.U., Le,Q.M., Yamashiro,T., Ito,T.
A/muscovy/duck/Vietnam/LBM348/2013(H3N8)	EPI_ISL_181118	2013-02-06	n/a	n/a	Soda,K., Hotta,K., Trang,H.U., Le,Q.M., Yamashiro,T., Ito,T.
A/northern/pintail/Alaska/861/2014(H3N8)	EPI_ISL_215569	2014-09-28	n/a	n/a	Ramey,A.M., Reeves,A.B., TeSlaa,J.L., Nashold,S., Donnelly,T., Bahl,J., Hall,J.S., Donnelly,T.F.
A/duck/Hunan/199/2014(H3N8)	EPI_ISL_221744	2014-11-14	n/a	n/a	Li,X., Yang,J., Liu,B., Jia,Y., Guo,J., Gao,X., Weng,S., Yang,M., Wang,L., Wang,L.F., Cui,J., Chen,H., Zhu,Q.
A/duck/Hunan/7/2015(H3N6)	EPI_ISL_221747	2015-04-06	n/a	n/a	Li,X., Yang,J., Liu,B., Jia,Y., Guo,J., Gao,X., Weng,S., Yang,M., Wang,L., Wang,L.F., Cui,J., Chen,H., Zhu,Q.
A/duck/Aichi/231013/2016(H3N8)	EPI_ISL_239398	2016-10-18	n/a	National Institute of Animal Health	Saito, Takehiko**
A/duck/Gunma/1/2016(H3N8)	EPI_ISL_239583	2016-10-05	n/a	National Institute of Animal Health	Saito, Takehiko**
A/northern/pintail/Alaska/483/2012(H3N8)	EPI_ISL_257253	2012-09-27	n/a	n/a	Reeves,A.B., Ramey,A.M., Hall,J.S.
A/northern/pintail/Alaska/778/2012(H3N8)	EPI_ISL_257263	2012-10-10	n/a	n/a	Reeves,A.B., Ramey,A.M., Hall,J.S.
A/Hong/Kong/125/2017(H7N9)	EPI_ISL_259269	2017-01-05	Government Virus Unit	CDC	Jang, Yunho**
A/duck/Guangxi/135D20/2013(H3N2)	EPI_ISL_266404	2013-03	n/a	n/a	Liu,T.T., Xie,Z.X., Xie,L.J., Xie,Z.Q., Deng,X.W., Liu,J.B., Luo,S.S., Fan,Q., Pang,Y.S.
A/duck/Fujian/SD063/2017(H3N3)	EPI_ISL_285381	2017-03-01	n/a	n/a	Zhao,R.
A/white-fronted/goose/Korea/H3178/2015(H6N8)	EPI_ISL_292796	2015-11-03	Animal and Plant Quarantine Agency	Animal and Plant Quarantine Agency	Cheon, Sunha**
A/Duck/Italy/62330/2006(H10N7)	EPI_ISL_29998	2006	n/a	Istituto Zooprofilattico Speriment. Lombardia, Emilia Ro. IZSLER	Barbieri, Ilaria**
A/duck/Aichi/231001/2014(H4N6)	EPI_ISL_301046	2014-01-01	National Institute of Animal Health	National Institute of Animal Health	Saito, Takehiko**
A/Human/Hubei-Fangxian/218/2021(H9N2)	EPI_ISL_3246998	2021-02-10	Hubei Provincial CDC	WHO Chinese NIC	Yang, Lei**
A/Human/Guangdong/00470/2021(H9N2)	EPI_ISL_3247000	2021-02-02	Hubei Provincial CDC	WHO Chinese NIC	Yang, Lei**
A/Human/Fujian-siming/19/2021(H9N2)	EPI_ISL_3247002	2021-01-04	Hubei Provincial CDC	WHO Chinese NIC	Yang, Lei**
A/Human/Hunan/00468/2021(H9N2)	EPI_ISL_3247004	2021-01-27	Hubei Provincial CDC	WHO Chinese NIC	Yang, Lei**
A/Anhui-Lujiang/39/2018(H9N2)	EPI_ISL_330737	2018-01-02	n/a	WHO Chinese NIC	Wang,Dayan, Li, Zi, Li, Xiyan, Liu, Jia
A/Gansu/23277/2019(H7N9)	EPI_ISL_353991	2019-04-01	Gansu Provincial CDC	WHO Chinese NIC	Wang, Dayan, Yu, Deshan, Liu, Jia, Li, Xiyan
A/pintail/Egypt/MB-D-384C/2015(H3N6)	EPI_ISL_387967	2015-10-26	n/a	CEIRS	Direct Submission
A/Chicken/Guangdong/GZ12363/2019(H9N2)	EPI_ISL_4254442	2019-01-22	Li Ka Shing Faculty of Medicine, The University of Hong Kong	The University of Hong Kong	Yen, Hui-Ling**
A/Chicken/Guangdong/G1586/2016(H9N2)	EPI_ISL_462558	2016-11-01	Shanghai Veterinary Research Institute	Wageningen University and Research Centre	Cui, Hongrui**
A/duck/Hokkaido/5/1977(H3N2)	EPI_ISL_522	1977	n/a	n/a	Jizou,M., Kida,H., Sakoda,Y., Okamatsu,M.
A/Human/Fujian-siming/1348/2020(H9N2)	EPI_ISL_548680	2020-05-05	Fujian Provincial CDC	WHO Chinese NIC	Yang, Lei**
A/duck/Ukraine/1/1963(H3N8)	EPI_ISL_616	1963	n/a	n/a	Kim,L.M., Scott,M.A., Suarez,D.L., Spackman,E., Swayne,D.E., Afonso,C.L.
A/duck/Hokkaido/228/2003(H6N8)	EPI_ISL_622	2003	n/a	n/a	Sakoda,Y., Okamatsu,M. and Matsuno,K.
A/chicken/Zhejiang/HJ/2007(H9N2)	EPI_ISL_63471	2007	n/a	n/a	Wan,C., Huang,Y.
A/chicken/Guangdong/5.23/SZBJ014-O/2018(H9N2)	EPI_ISL_696782	2018-05-23	n/a	n/a	Bi,Y., Li,J., Li,S., Fu,G., Jin,T., Zhang,C., Yang,Y., Ma,Z., Tian,W., Xiao,S., Li,L., Yin,R., Zhang,Y., Wang,L., Qin,Y., Yao,Z., Meng,F., Hu,D., Li,D., Wong,G., Liu,F., Lv,N., Fu,L., Peng,Y., Ma,J., Sharshov,K., Shestopalov,A., Gulyaeva,M., Gao,G.F., Chen,J., Shi,Y., Liu,W.J., Chu,D., Huang,Y., Liu,Y., Liu,L., Chen,Q., Shi,W.
A/chicken/Anhui/12.25/YHZGS007-O/2018(H9N2)	EPI_ISL_696857	2018-12-25	n/a	n/a	Bi,Y., Li,J., Li,S., Fu,G., Jin,T., Zhang,C., Yang,Y., Ma,Z., Tian,W., Xiao,S., Li,L., Yin,R., Zhang,Y., Wang,L., Qin,Y., Yao,Z., Meng,F., Hu,D., Li,D., Wong,G., Liu,F., Lv,N., Fu,L., Peng,Y., Ma,J., Sharshov,K., Shestopalov,A., Gulyaeva,M., Gao,G.F., Chen,J., Shi,Y., Liu,W.J., Chu,D., Huang,Y., Liu,Y., Liu,L., Chen,Q., Shi,W.
A/chicken/Fujian/3.15/FZHX0027-C/2018(H9N2)	EPI_ISL_696989	2018-03-15	n/a	n/a	Bi,Y., Li,J., Li,S., Fu,G., Jin,T., Zhang,C., Yang,Y., Ma,Z., Tian,W., Xiao,S., Li,L., Yin,R., Zhang,Y., Wang,L., Qin,Y., Yao,Z., Meng,F., Hu,D., Li,D., Wong,G., Liu,F., Lv,N., Fu,L., Peng,Y., Ma,J., Sharshov,K., Shestopalov,A., Gulyaeva,M., Gao,G.F., Chen,J., Shi,Y., Liu,W.J., Chu,D., Huang,Y., Liu,Y., Liu,L., Chen,Q., Shi,W.
A/chicken/Anhui/10.29/YHZGS023-O/2018(H9N2)	EPI_ISL_697313	2018-10-29	n/a	n/a	Bi,Y., Li,J., Li,S., Fu,G., Jin,T., Zhang,C., Yang,Y., Ma,Z., Tian,W., Xiao,S., Li,L., Yin,R., Zhang,Y., Wang,L., Qin,Y., Yao,Z., Meng,F., Hu,D., Li,D., Wong,G., Liu,F., Lv,N., Fu,L., Peng,Y., Ma,J., Sharshov,K., Shestopalov,A., Gulyaeva,M., Gao,G.F., Chen,J., Shi,Y., Liu,W.J., Chu,D., Huang,Y., Liu,Y., Liu,L., Chen,Q., Shi,W.
A/Mallard/Ukraine/Krasnoperekopsk-12-10-10/2010(H1N1)	EPI_ISL_697590	2010-10-10	n/a	n/a	Muzyka,D., Tkachenko,S., Rula,O., Muzyka,N., Koethe,S., Pohlmann,A., Pantin-Jackwood,M., Beer,M
A/chicken/Shanxi/06.28/TGRL001-O/2018(H9N2)	EPI_ISL_707359	2018-06-28	n/a	n/a	Bi,Y., Li,J., Li,S., Fu,G., Jin,T., Zhang,C., Yang,Y., Ma,Z., Tian,W., Xiao,S., Li,L., Yin,R., Zhang,Y., Wang,L., Qin,Y., Yao,Z., Meng,F., Hu,D., Li,D., Wong,G., Liu,F., Lv,N., Fu,L., Peng,Y., Ma,J., Sharshov,K., Shestopalov,A., Gulyaeva,M., Gao,G.F., Chen,J., Shi,Y., Liu,W.J., Chu,D., Huang,Y., Liu,Y., Liu,L., Chen,Q., Shi,W.
A/northern/pintail/Alaska/44421-385/2008(H3N8)	EPI_ISL_71676	2008-10-06	n/a	n/a	Ramey,A.M., Pearce,J.M., Flint,P.L., Ip,H.S., Derksen,D.V., Franson,J.C., Petrula,M., Scotton,B., Wege,M.
A/partridge/Shantou/2875/2001(H9N2)	EPI_ISL_7288	2001	n/a	n/a	Xu,K.M., Smith,G.J., Bahl,J., Duan,L., Tai,H., Vijaykrishna,D., Wang,J., Zhang,J.X., Li,K.S., Fan,X.H., Webster,R.G., Chen,H.,Peiris,J.S. Guan,Y.
A/mallard/Netherlands/2/1999(H3N5)	EPI_ISL_73370	1999-10-07	n/a	n/a	Fouchier,R.
A/equine/Miami/1/1963(H3N8)	EPI_ISL_8092	1963	n/a	n/a	Spiro,D., Halpin,R., Boyne,A., Bera,J., Ghedin,E., Hostetler,J., Fedorova,N., Kim,M., Zaborsky,J., Overton,L., Djuric,K., Sarmiento,M., Sitz,J., Katzel,D., Webster,R.G., Hoffmann,E., Krauss,S., Naeve,C., Bao,Y., Bolotov,P., Dernovoy,D., Kiryutin,B., Lipman,D.J. and Tatusova,T.
A/mallard/Oregon/44221-105/2006(H3N6)	EPI_ISL_82489	2006-10-14	n/a	n/a	The NIAID Influenza Genome Sequencing Consortium
A/mallard/duck/ALB/761/1978(H6N8)	EPI_ISL_8735	1978-08-25	n/a	n/a	Obenauer,J.C., Denson,J., Mehta,P.K., Su,X., Mukatira,S., Finkelstein,D.B., Xu,X., Wang,J., Ma,J., Fan,Y., Rakestraw,K.M., Webster,R.G., Hoffmann,E., Krauss,S., Zheng,J., Zhang,Z., Naeve,C.W.
A/duck/Nanchang/1681/1992(H3N8)	EPI_ISL_8919	1992-12-01	n/a	n/a	Obenauer,J.C., Denson,J., Mehta,P.K., Su,X., Mukatira,S., Finkelstein,D.B., Xu,X., Wang,J., Ma,J., Fan,Y., Rakestraw,K.M., Webster,R.G., Hoffmann,E., Krauss,S., Zheng,J., Zhang,Z., Naeve,C.W.
A/duck/Vietnam/G119/2006(H3N8)	EPI_ISL_89556	2006-11	n/a	n/a	Takakuwa,H., Otsuki,K.
A/chicken/Vietnam/G14/2008(H3N8)	EPI_ISL_89570	2008-01	n/a	n/a	Takakuwa,H., Otsuki,K.
* CDC: Center for Disease Control and Prevention; NIC: National Influenza Center; VRI: Veterinary Research Institute; CEIRS, St. Jude Center of Excellence for Influenza Research and Surveillance
** Authors information is unknown, submitters are listed instead.
