# Supplementary material for: Characterization of an Emergent Chicken H3N8 Influenza Virus in Southern China: a Potential Threat to Public Health
Source: J Virol. 2023 Jun 8;97(6):e00434-23. doi: 10.1128/jvi.00434-23 (PMC10308888; doi:10.1128/jvi.00434-23)
Supplement: Supplemental file 2 — Data Set S2. Download jvi.00434-23-s0003.xlsx, XLSX file, 0.04 MB [file jvi.00434-23-s0003.xlsx]

## Sheet: HI (Table S2)
Data S2. Hemaglutinin inhibition (HI) titers of sera (n=498) collected from healthy human population aged from 18 to 83. HI titer ≥40 were considered as seropositive. Sera had a hemagglutination inhibition (HI) titre ≥10 against any H3N8 viruses were subject to micro-neutralization (MN) test.
Serum number	Age	Test Viruses (HI titer)
		Darwin/6/2021	Hong Kong/1/1968	Ck/Guangdong-Shantou/481/2022	Ck/Jiangxi/8520/2022	Ck/Guangdong-Shantou/6673/2021
1	46	80	160	10	20	<10
2	24	40	<10	<10	<10	<10
3	23	40	<10	<10	<10	<10
4	28	160	20	<10	<10	<10
5	23	40	40	<10	<10	<10
6	24	40	<10	<10	<10	<10
7	24	80	10	<10	<10	<10
8	21	40	<10	<10	<10	<10
9	25	80	20	<10	<10	<10
10	20	40	<10	<10	<10	<10
11	33	80	10	<10	<10	<10
12	22	80	20	<10	<10	<10
13	28	40	<10	<10	<10	<10
14	23	40	<10	<10	<10	<10
15	65	10	20	<10	<10	<10
16	69	20	80	10	10	10
17	80	40	40	<10	<10	<10
18	32	10	<10	<10	<10	<10
19	48	40	20	<10	<10	<10
20	52	10	40	<10	10	20
21	54	20	80	40	40	20
22	57	40	160	<10	<10	<10
23	57	40	20	<10	<10	<10
24	50	40	20	<10	<10	<10
25	50	20	40	<10	<10	<10
26	48	40	20	<10	<10	<10
27	47	20	10	<10	<10	<10
28	26	40	10	<10	<10	<10
29	29	80	20	<10	<10	<10
30	30	80	<10	<10	<10	<10
31	82	80	160	<10	10	<10
32	67	40	160	<10	<10	<10
33	64	320	320	<10	<10	<10
34	29	40	10	<10	<10	<10
35	58	40	160	10	20	10
36	39	20	<10	<10	<10	<10
37	62	80	160	<10	<10	<10
38	33	160	40	<10	<10	<10
39	48	80	<10	<10	<10	<10
40	39	80	80	<10	10	<10
41	55	80	160	<10	<10	<10
42	41	40	40	<10	<10	<10
43	24	40	<10	<10	<10	<10
44	25	40	<10	<10	<10	<10
45	31	20	20	<10	<10	<10
46	33	20	<10	<10	<10	<10
47	47	20	20	<10	<10	<10
48	25	160	10	<10	<10	<10
49	21	40	<10	<10	<10	<10
50	19	40	<10	<10	<10	<10
51	36	40	10	<10	<10	<10
52	24	80	10	<10	<10	<10
53	24	<10	<10	<10	<10	<10
54	59	10	160	40	40	20
55	55	10	160	40	20	20
56	49	20	20	<10	<10	<10
57	43	10	<10	<10	10	<10
58	42	20	<10	<10	10	<10
59	43	20	20	<10	10	<10
60	41	20	20	<10	<10	<10
61	59	20	160	<10	<10	<10
62	48	160	160	<10	<10	<10
63	46	20	40	<10	<10	<10
64	26	40	40	<10	<10	<10
65	70	<10	<10	<10	<10	<10
66	51	<10	<10	<10	<10	<10
67	48	80	10	<10	<10	<10
68	42	40	40	10	20	<10
69	56	80	160	<10	<10	<10
70	54	80	160	10	10	10
71	62	20	80	10	20	10
72	68	20	80	<10	10	<10
73	53	40	80	10	10	<10
74	58	40	80	<10	<10	<10
75	53	40	40	<10	<10	<10
76	33	20	20	<10	<10	<10
77	68	160	160	10	20	10
78	53	<10	40	10	10	<10
79	32	10	<10	<10	<10	<10
80	24	40	<10	<10	<10	<10
81	31	<10	<10	<10	<10	<10
82	39	80	<10	<10	<10	<10
83	36	40	20	<10	<10	<10
84	44	40	10	<10	10	<10
85	37	20	10	<10	20	<10
86	43	10	<10	<10	<10	<10
87	53	10	160	10	10	<10
88	26	40	80	<10	<10	<10
89	37	20	10	<10	<10	<10
90	22	40	<10	<10	<10	<10
91	23	10	<10	<10	<10	<10
92	21	10	<10	<10	<10	<10
93	55	20	80	<10	<10	<10
94	82	10	80	<10	<10	<10
95	43	40	<10	<10	<10	<10
96	45	10	20	10	10	<10
97	34	<10	<10	<10	<10	<10
98	24	10	<10	<10	<10	<10
99	32	10	10	<10	<10	<10
100	25	20	<10	<10	<10	<10
101	27	20	<10	<10	<10	<10
102	35	20	<10	<10	<10	<10
103	57	10	80	<10	<10	<10
104	62	80	160	20	20	10
105	64	40	80	<10	10	<10
106	59	40	160	<10	<10	<10
107	64	<10	80	10	20	10
108	27	40	10	<10	<10	<10
109	53	10	80	10	20	10
110	64	40	1280	40	80	40
111	56	20	80	10	20	10
112	53	<10	40	<10	10	<10
113	56	80	20	<10	<10	<10
114	60	40	160	20	40	10
115	31	20	<10	<10	<10	<10
116	48	10	<10	<10	<10	<10
117	28	40	10	<10	<10	<10
118	46	20	20	<10	<10	<10
119	51	10	40	<10	<10	<10
120	30	<10	<10	<10	<10	<10
121	68	10	40	<10	<10	<10
122	60	20	20	<10	<10	<10
123	23	10	<10	<10	<10	<10
124	24	10	<10	<10	<10	<10
125	26	160	<10	<10	<10	<10
126	28	20	<10	<10	<10	<10
127	25	<10	<10	<10	<10	<10
128	22	<10	<10	<10	<10	<10
129	35	160	80	<10	<10	<10
130	64	1280	1280	<10	<10	<10
131	62	640	1280	10	10	10
132	39	640	1280	<10	10	<10
133	58	320	1280	40	40	40
134	58	1280	1280	<10	10	<10
135	68	320	1280	<10	20	10
136	59	1280	1280	10	10	<10
137	64	320	1280	20	20	20
138	64	320	1280	40	40	20
139	28	1280	1280	<10	<10	<10
140	26	320	1280	<10	<10	<10
141	35	1280	1280	<10	<10	<10
142	78	<10	40	<10	<10	<10
143	28	10	<10	<10	<10	<10
144	52	10	160	10	20	10
145	32	20	10	<10	<10	<10
146	53	160	160	<10	<10	<10
147	35	80	10	<10	40	<10
148	69	40	160	20	20	20
149	70	20	80	<10	<10	<10
150	74	20	40	<10	<10	<10
151	83	20	160	40	40	20
152	46	40	40	10	10	<10
153	51	320	320	<10	<10	<10
154	49	40	80	<10	10	<10
155	52	40	80	<10	10	<10
156	59	40	40	<10	<10	<10
157	55	320	640	320	640	160
158	42	20	<10	<10	10	<10
159	56	20	80	<10	<10	<10
160	53	20	80	<10	10	<10
161	47	40	80	<10	20	<10
162	24	20	<10	<10	<10	<10
163	23	20	<10	<10	<10	<10
164	24	40	<10	<10	<10	<10
165	25	20	10	<10	<10	<10
166	30	40	80	<10	<10	<10
167	25	40	20	<10	<10	<10
168	22	20	10	<10	<10	<10
169	22	20	<10	<10	<10	<10
170	25	20	40	<10	<10	<10
171	27	20	10	<10	<10	<10
172	25	20	10	<10	<10	<10
173	21	40	<10	<10	<10	<10
174	21	80	<10	<10	<10	<10
175	25	20	<10	<10	<10	<10
176	27	10	<10	<10	<10	<10
177	21	10	10	<10	<10	<10
178	34	10	10	<10	<10	<10
179	35	10	<10	<10	<10	<10
180	22	10	<10	<10	<10	<10
181	23	10	<10	<10	<10	<10
182	22	20	<10	<10	<10	<10
183	24	20	<10	<10	<10	<10
184	33	20	<10	<10	<10	<10
185	24	40	<10	<10	<10	<10
186	24	20	<10	<10	<10	<10
187	23	20	<10	<10	<10	<10
188	22	10	<10	<10	<10	<10
189	22	<10	<10	<10	<10	<10
190	31	<10	10	<10	<10	<10
191	25	20	<10	<10	<10	<10
192	23	40	<10	<10	<10	<10
193	21	20	<10	<10	<10	<10
194	22	40	10	<10	<10	<10
195	32	20	<10	<10	<10	<10
196	21	20	10	<10	<10	<10
197	26	20	<10	<10	<10	<10
198	22	20	<10	<10	<10	<10
199	28	<10	<10	<10	<10	<10
200	21	20	<10	<10	<10	<10
201	30	80	20	<10	<10	<10
202	22	20	<10	<10	<10	<10
203	25	40	<10	<10	<10	<10
204	21	20	<10	<10	<10	<10
205	24	20	<10	<10	<10	<10
206	24	40	<10	<10	<10	<10
207	30	20	<10	<10	<10	<10
208	25	20	<10	<10	<10	<10
209	23	20	<10	<10	<10	<10
210	36	20	10	<10	<10	<10
211	72	20	40	<10	<10	<10
212	31	640	10	<10	<10	<10
213	33	10	10	<10	<10	<10
214	48	80	40	<10	<10	<10
215	59	20	160	10	10	10
216	59	40	160	<10	<10	<10
217	55	40	40	<10	<10	<10
218	49	<10	10	<10	<10	<10
219	49	20	40	<10	<10	<10
220	32	80	40	<10	<10	<10
221	46	80	80	<10	<10	<10
222	15	40	<10	<10	<10	<10
223	51	40	80	<10	<10	<10
224	42	40	10	<10	<10	<10
225	50	40	80	20	40	10
226	49	40	20	<10	<10	<10
227	43	40	10	<10	<10	<10
228	67	20	40	<10	<10	<10
229	52	80	320	40	40	40
230	39	40	40	<10	<10	<10
231	33	20	20	<10	<10	<10
232	70	10	80	<10	<10	<10
233	51	10	80	20	40	20
234	33	40	40	<10	<10	<10
235	46	10	<10	<10	<10	<10
236	53	20	80	<10	<10	<10
237	48	40	80	10	10	10
238	57	40	320	80	80	80
239	60	80	320	40	80	40
240	56	40	80	20	40	10
241	41	40	20	<10	10	<10
242	37	<10	80	<10	10	<10
243	28	10	10	<10	<10	<10
244	61	40	80	<10	<10	<10
245	52	<10	80	20	20	20
246	46	20	20	<10	<10	<10
247	50	20	80	10	10	10
248	31	20	<10	<10	<10	<10
249	27	20	<10	<10	<10	<10
250	51	40	20	<10	<10	<10
251	38	80	80	10	20	<10
252	46	40	80	<10	<10	<10
253	41	10	20	<10	<10	<10
254	35	<10	40	40	40	10
255	50	20	80	10	10	10
256	31	40	20	<10	<10	<10
257	59	20	20	<10	<10	<10
258	81	20	20	<10	<10	<10
259	66	<10	20	<10	<10	<10
260	22	20	<10	<10	<10	<10
261	52	40	80	20	20	10
262	21	10	<10	<10	<10	<10
263	24	40	10	<10	<10	<10
264	29	<10	<10	<10	<10	<10
265	20	80	10	<10	<10	<10
266	30	10	<10	<10	<10	<10
267	21	20	<10	<10	<10	<10
268	24	40	<10	<10	<10	<10
269	20	40	<10	<10	<10	<10
270	35	40	160	20	20	10
271	22	20	<10	<10	<10	<10
272	29	20	80	20	20	10
273	22	40	<10	<10	<10	<10
274	22	40	10	<10	<10	<10
275	19	40	<10	<10	<10	<10
276	21	40	<10	<10	<10	<10
277	23	20	<10	<10	<10	<10
278	27	40	160	<10	10	<10
279	31	20	<10	<10	<10	<10
280	26	20	10	<10	<10	<10
281	28	40	20	<10	<10	<10
282	23	20	<10	<10	<10	<10
283	24	40	<10	<10	<10	<10
284	28	80	20	<10	<10	<10
285	47	80	160	40	40	40
286	22	<10	<10	<10	<10	<10
287	22	20	<10	<10	<10	<10
288	49	20	20	<10	<10	<10
289	25	20	<10	<10	<10	<10
290	49	10	80	20	40	10
291	22	20	<10	<10	<10	<10
292	48	40	160	10	10	<10
293	25	20	<10	<10	<10	<10
294	30	<10	<10	<10	<10	<10
295	21	20	<10	<10	<10	<10
296	33	20	10	<10	<10	<10
297	34	20	<10	10	10	<10
298	55	40	160	10	10	<10
299	52	40	160	<10	10	<10
300	43	80	40	<10	10	<10
301	43	160	10	<10	<10	<10
302	30	80	40	<10	10	<10
303	29	20	<10	<10	<10	<10
304	35	80	160	40	40	40
305	47	40	40	<10	10	<10
306	32	40	20	<10	<10	<10
307	47	40	20	<10	<10	<10
308	48	<10	10	<10	<10	<10
309	27	10	<10	<10	<10	<10
310	32	80	<10	<10	<10	<10
311	63	10	80	<10	<10	<10
312	82	20	80	<10	<10	<10
313	38	40	80	<10	<10	<10
314	58	40	80	<10	<10	<10
315	28	10	<10	<10	<10	<10
316	63	40	80	<10	<10	<10
317	53	80	160	<10	<10	<10
318	53	10	80	20	20	20
319	32	20	10	<10	<10	<10
320	42	20	<10	<10	<10	<10
321	79	<10	10	<10	<10	<10
322	56	40	80	<10	<10	<10
323	76	<10	80	<10	<10	<10
324	30	20	<10	<10	<10	<10
325	49	160	160	<10	10	<10
326	49	20	80	<10	<10	<10
327	35	20	20	<10	<10	<10
328	59	80	160	<10	<10	<10
329	62	40	160	<10	<10	<10
330	22	20	<10	<10	<10	<10
331	47	20	20	<10	<10	<10
332	20	40	<10	<10	<10	<10
333	24	20	40	<10	<10	<10
334	21	10	<10	<10	<10	<10
335	24	40	<10	<10	<10	<10
336	32	10	<10	<10	<10	<10
337	59	20	80	<10	<10	<10
338	53	10	320	80	40	80
339	36	10	20	<10	<10	<10
340	51	<10	80	20	20	20
341	44	40	20	20	40	20
342	53	20	80	20	20	20
343	81	<10	10	<10	<10	<10
344	62	<10	160	40	40	40
345	56	20	80	<10	<10	<10
346	18	10	<10	<10	<10	<10
347	69	<10	160	10	20	10
348	66	<10	20	<10	<10	<10
349	48	40	<10	<10	<10	<10
350	45	10	20	20	20	<10
351	51	20	160	40	40	40
352	28	20	10	<10	<10	<10
353	50	10	20	<10	<10	<10
354	25	20	10	<10	<10	<10
355	55	10	160	40	40	20
356	53	10	160	40	40	40
357	23	10	<10	<10	<10	<10
358	29	40	<10	<10	<10	<10
359	25	20	<10	<10	<10	<10
360	24	80	<10	<10	<10	<10
361	23	40	<10	<10	<10	<10
362	39	80	10	<10	<10	<10
363	25	40	20	<10	<10	<10
364	27	40	20	<10	<10	<10
365	43	80	10	<10	<10	<10
366	36	20	10	<10	<10	<10
367	30	80	10	<10	<10	<10
368	32	10	10	<10	<10	<10
369	21	40	<10	<10	<10	<10
370	25	40	<10	<10	<10	<10
371	53	80	320	80	80	80
372	56	80	160	10	20	10
373	51	160	160	20	20	20
374	30	160	160	<10	10	<10
375	20	20	<10	<10	<10	<10
376	22	20	<10	<10	<10	<10
377	21	40	<10	<10	<10	<10
378	24	20	<10	<10	<10	<10
379	25	20	<10	<10	<10	<10
380	25	20	<10	<10	<10	<10
381	49	80	160	<10	<10	10
382	27	40	<10	<10	<10	<10
383	33	10	10	<10	<10	<10
384	23	20	<10	<10	<10	<10
385	24	10	<10	<10	<10	<10
386	49	20	<10	<10	<10	<10
387	45	20	<10	<10	<10	<10
388	23	20	<10	<10	<10	<10
389	31	10	<10	<10	<10	<10
390	20	10	<10	<10	<10	<10
391	36	20	<10	<10	<10	<10
392	21	20	<10	<10	<10	<10
393	33	10	<10	<10	10	<10
394	25	40	<10	<10	<10	<10
395	21	10	<10	<10	<10	<10
396	21	20	<10	<10	<10	<10
397	29	20	20	<10	<10	<10
398	22	40	<10	<10	<10	<10
399	27	<10	<10	<10	<10	<10
400	37	20	10	<10	<10	<10
401	29	10	10	<10	<10	<10
402	68	40	160	<10	<10	<10
403	45	40	20	40	20	10
404	59	10	20	<10	<10	<10
405	65	40	160	<10	<10	<10
406	51	160	160	<10	<10	<10
407	57	20	160	20	<10	<10
408	51	40	160	<10	20	20
409	61	80	160	<10	<10	<10
410	41	40	10	<10	<10	<10
411	53	20	40	<10	<10	<10
412	22	40	<10	<10	<10	<10
413	24	40	10	<10	<10	<10
414	26	20	80	<10	<10	<10
415	50	40	80	10	10	10
416	43	40	80	10	20	<10
417	47	40	20	<10	<10	<10
418	46	40	80	<10	<10	<10
419	47	80	80	<10	<10	<10
420	42	40	10	<10	<10	<10
421	49	20	80	<10	<10	<10
422	55	40	160	20	10	20
423	65	80	320	<10	<10	<10
424	22	20	<10	<10	<10	<10
425	27	20	40	<10	<10	<10
426	51	40	160	20	20	20
427	45	80	80	10	<10	<10
428	56	<10	40	20	20	20
429	33	20	40	<10	<10	<10
430	62	20	80	<10	<10	<10
431	64	<10	160	<10	<10	<10
432	25	40	20	<10	<10	<10
433	63	20	80	20	20	10
434	66	10	80	<10	10	<10
435	50	10	20	<10	<10	<10
436	51	40	80	10	10	10
437	47	10	<10	<10	<10	<10
438	56	20	160	20	20	10
439	27	<10	<10	<10	<10	<10
440	42	20	40	10	10	<10
441	37	10	10	<10	<10	<10
442	28	<10	<10	<10	<10	<10
443	52	40	160	40	40	20
444	47	40	20	<10	<10	<10
445	31	40	20	<10	<10	<10
446	46	10	20	10	10	<10
447	43	10	<10	10	10	<10
448	67	10	160	<10	<10	<10
449	43	20	<10	<10	<10	<10
450	46	20	10	<10	10	<10
451	52	20	40	20	20	10
452	55	10	80	20	10	10
453	35	<10	80	<10	<10	<10
454	49	20	20	<10	<10	<10
455	38	<10	<10	<10	<10	<10
456	43	40	40	10	10	<10
457	55	80	320	40	40	40
458	47	10	20	10	10	<10
459	49	80	320	20	20	20
460	53	20	320	10	10	20
461	60	80	160	<10	<10	<10
462	30	10	<10	<10	<10	<10
463	47	20	80	<10	<10	<10
464	22	10	<10	<10	<10	<10
465	45	20	20	<10	10	<10
466	23	10	<10	<10	<10	<10
467	46	20	20	20	20	20
468	80	20	80	20	10	20
469	29	40	10	<10	<10	<10
470	39	40	80	20	20	20
471	25	40	40	<10	<10	<10
472	45	20	40	20	20	10
473	44	10	20	<10	<10	<10
474	31	40	<10	<10	<10	<10
475	36	40	20	<10	<10	<10
476	36	40	20	10	10	<10
477	32	20	<10	<10	<10	<10
478	28	20	20	<10	<10	<10
479	26	20	<10	<10	<10	<10
480	27	10	<10	<10	<10	<10
481	38	20	10	<10	<10	<10
482	31	20	10	<10	<10	<10
483	30	10	<10	<10	<10	<10
484	22	10	<10	<10	<10	<10
485	22	10	10	<10	<10	<10
486	23	10	10	<10	<10	<10
487	41	10	<10	10	20	10
488	24	10	<10	<10	<10	<10
489	28	20	10	<10	<10	<10
490	51	<10	10	<10	<10	<10
491	33	20	20	<10	<10	<10
492	45	20	20	<10	10	<10
493	20	40	<10	<10	<10	<10
494	32	10	10	<10	<10	<10
495	36	80	20	<10	<10	<10
496	30	80	10	<10	<10	<10
497	22	10	<10	<10	<10	<10
498	24	20	10	<10	<10	<10

## Sheet: MN (Table S3)
Data S2. Micro-neutralization (MN) titer of sera (n=129) had a hemagglutination inhibition (HI) titre ≥10 against H3N8 viruses. MN titer ≥40 was considered as seropositivie.
Serum number	Age	Test Viruses (MN titer)
		Darwin/6/2021	Hong Kong/1/1968	Ck/Guangdong-Shantou/481/2022	Ck/Jiangxi/8520/2022	Ck/Guangdong-Shantou/6673/2021
1	46	<10	40	<10	<10	<10
16	69	<10	80	<10	<10	<10
20	52	<10	40	<10	<10	<10
21	54	<10	160	20	20	10
31	82	<10	40	<10	<10	<10
40	39	<10	80	<10	<10	<10
54	59	<10	320	20	40	10
55	55	<10	320	10	10	<10
57	43	<10	<10	<10	<10	<10
58	42	<10	<10	<10	<10	<10
59	43	<10	<10	<10	<10	<10
68	42	<10	10	<10	<10	<10
70	54	<10	160	<10	<10	<10
71	62	<10	320	<10	<10	<10
72	68	<10	80	<10	<10	<10
73	53	<10	160	<10	<10	<10
77	68	<10	40	<10	<10	<10
78	53	<10	80	<10	<10	<10
84	44	40	10	<10	<10	<10
85	37	<10	<10	<10	<10	<10
87	53	<10	320	<10	<10	<10
96	45	<10	10	<10	<10	<10
104	62	10	160	10	<10	<10
105	64	10	40	<10	<10	<10
107	64	<10	160	<10	<10	<10
109	53	<10	40	<10	<10	<10
110	64	20	1280	<10	<10	<10
111	56	<10	640	20	20	10
112	53	<10	80	<10	<10	<10
114	60	<10	320	<10	10	10
131	62	<10	20	<10	<10	<10
132	39	<10	<10	<10	<10	<10
133	58	<10	1280	<10	<10	<10
134	58	<10	20	<10	<10	<10
135	68	<10	160	<10	<10	<10
136	59	<10	40	<10	<10	<10
137	64	<10	80	<10	<10	<10
138	64	<10	1280	<10	<10	<10
144	52	<10	80	<10	<10	<10
147	35	20	<10	<10	20	<10
148	69	<10	80	<10	<10	<10
151	83	<10	160	10	<10	<10
152	46	<10	20	<10	<10	<10
154	49	<10	10	<10	<10	<10
155	52	<10	20	<10	<10	<10
157	55	80	5120	80	160	40
158	42	<10	<10	<10	<10	<10
160	53	<10	20	<10	<10	<10
161	47	<10	<10	<10	<10	<10
215	59	<10	80	<10	10	<10
225	50	<10	20	<10	<10	<10
229	52	<10	320	<10	10	<10
233	51	<10	40	<10	<10	<10
237	48	<10	40	<10	<10	<10
238	57	<10	2560	160	640	160
239	60	40	320	10	20	10
240	56	<10	80	10	10	<10
241	41	<10	10	<10	<10	<10
242	37	<10	80	<10	<10	<10
245	52	<10	320	20	20	10
247	50	10	40	<10	<10	<10
251	38	<10	20	<10	<10	<10
254	35	<10	20	<10	<10	<10
255	50	<10	40	<10	<10	<10
261	52	10	40	<10	<10	<10
270	35	<10	40	<10	<10	<10
272	29	<10	20	<10	<10	<10
278	27	<10	160	<10	10	10
285	47	<10	40	10	10	<10
290	49	<10	80	<10	<10	<10
292	48	<10	20	<10	<10	<10
297	34	<10	<10	<10	<10	<10
298	55	<10	80	<10	<10	<10
299	52	<10	160	<10	<10	<10
300	43	<10	<10	<10	<10	<10
302	30	<10	<10	<10	<10	<10
304	35	20	80	10	10	<10
305	47	<10	<10	<10	<10	<10
318	53	<10	80	<10	10	<10
325	49	<10	40	<10	<10	<10
338	53	<10	320	20	20	20
340	51	<10	80	<10	10	10
341	44	<10	10	<10	10	<10
342	53	<10	160	10	10	10
344	62	<10	160	20	20	20
347	69	<10	160	<10	<10	<10
350	45	20	<10	<10	<10	<10
351	51	<10	80	<10	<10	<10
355	55	<10	320	<10	<10	<10
356	53	<10	320	<10	20	<10
371	53	<10	320	20	40	10
372	56	<10	160	<10	10	<10
373	51	<10	40	<10	10	<10
374	30	<10	<10	<10	<10	<10
381	49	<10	10	<10	<10	<10
393	33	<10	<10	<10	<10	<10
403	45	10	10	<10	10	<10
407	57	<10	80	<10	<10	<10
408	51	<10	160	<10	10	<10
415	50	20	40	<10	<10	<10
416	43	<10	10	<10	<10	<10
422	55	<10	80	<10	<10	<10
426	51	<10	80	10	20	<10
427	45	<10	10	<10	<10	<10
428	56	<10	80	10	10	<10
433	63	<10	320	<10	<10	<10
434	66	<10	80	<10	<10	<10
436	51	<10	40	<10	<10	<10
438	56	<10	80	<10	<10	<10
440	42	<10	<10	<10	<10	<10
443	52	<10	160	10	40	10
446	46	<10	<10	<10	<10	<10
447	43	<10	<10	<10	<10	<10
450	46	20	10	<10	<10	<10
451	52	<10	160	<10	10	20
452	55	<10	80	20	10	<10
456	43	<10	<10	<10	<10	<10
457	55	10	160	10	20	10
458	47	<10	<10	<10	<10	<10
459	49	<10	40	<10	<10	<10
460	53	<10	160	<10	<10	<10
465	45	<10	<10	<10	<10	<10
467	46	<10	<10	<10	<10	<10
468	80	<10	160	<10	10	<10
470	39	<10	80	<10	10	<10
472	45	<10	20	<10	<10	<10
476	36	<10	10	<10	<10	<10
487	41	<10	<10	<10	<10	<10
492	45	<10	<10	<10	<10	<10
